# Supplementary material for: A Retrospective Single-Center Analysis from Southern Italy on the Use of T2 Magnetic Resonance Assays as a Point-of-Care Method for Patients with Sepsis
Source: Biomedicines. 2025 Apr 20;13(4):999. doi: 10.3390/biomedicines13040999 (PMC12024723; doi:10.3390/biomedicines13040999)
Supplement: Supplementary file 1 [file biomedicines-13-00999-s001.zip]

Archive with 1 entries (1 files):
- biomedicines-3568549-supplementary.xlsx
