# Supplementary material for: A Retrospective Single-Center Analysis from Southern Italy on the Use of T2 Magnetic Resonance Assays as a Point-of-Care Method for Patients with Sepsis
Source: Biomedicines. 2025 Apr 20;13(4):999. doi: 10.3390/biomedicines13040999 (PMC12024723; doi:10.3390/biomedicines13040999)
Supplement: Supplementary file 1 [file biomedicines-13-00999-s001.zip › biomedicines-3568549-supplementary.xlsx]

## Sheet: Foglio1
File Supplementary: antibiotics susceptibility profile of isolated bacteria
	Minimum inhibitory concentrations (MICs) of antibacterial agents performed using the VITEK2 system (bioMerieux, Marcy l’Etoile, France)
Strains- antibiotics	CIP-Ciprofloxacin	CRO-Ceftriaxone	CXM-Cefuroxime sodium	DAP-Daptomycin	E-Erythromycin	FA-Fusidic acid	FEP-Cefepim	FF-Fosfomycin c/G6P	AXC-Amoxicillin/clav.	GM-Gentamicin	ETP-Ertapenem	MUP-Mupirocin	IPM-Imipenem	LVX-Levofloxacin	LZD-Linezolid	MEM-Meropenem	MUH-Mupirocin high level	MXF-Moxifloxacin	NN-Tobramycin	OX-Oxacillin	P-Penicillin	AM-Ampicillin	RA-Rifampicin	TGC-Tigecycline	AN-Amikacin	ATM-Aztreonam	C-Chloramphenicol	SXT-Trimethoprim/sulfam.	SYN-Quinupristin/dalfo.	CAZ-Ceftazidime	CC-Clindamycin	TE-Tetracycline	TEC-Teicoplanin	TEM-Temocillin	CZA-Ceftazidime - Avibactam	CT-Ceftolozane/Tazobactam	MV-Meropemen-vaborbactam	TZP-Piperacillin/tazob.	VA-Vancomycin
Escherichia coli	>1	>4	>8				>8	<=16	>32/2	<=1	<=0.25		<=0.25	>1		<=0.125			>4					<=0.5		>16		>4/76		>16				8	<=0.25/4	1/4	<=2/8	16/4
Escherichia coli	<=0.125	<=0.5	>8				<=1	<=16	8/2	<=1	<=0.25		<=0.25	<=0.25		<=0.125			<=1			4		<=0.5	<=4	<=1		<=1/19		<=0.5				16	<=0.25/4	<=0.5/4	<=2/8	<=4/4
Escherichia coli	>1	>4	>16				>16	<=16	>32/2	<=1	2		1	>8		0.25			>8			>16		<=1	<=4			<=1/19		>16					<=0.25/4	>2/4		>32/4
Escherichia coli	<=0.125	<=0.5	<=2				<=1	<=16	4/2	<=1	<=0.25		<=0.25	<=0.25		<=0.125			<=1			<=2		<=0.5	<=4	<=1		<=1/19		<=0.5				<=4	<=0.25/4	<=0.5/4	<=2/8	<=4/4
Klebsiella pneumoniae	>1	>4	>8				>8	>64	>32/2	>4	>1		>8	>1		>16			>4			>8			>16	>16		>4/76		>16				>32	8/4	>4/4	<=2/8	>64/4
Klebsiella pneumoniae	>1	>4	>8				>8	>64	>32/2	>4	>1		>8	>1		>16			>4			>8			>16	>16		<=1/19		>16				32	2/4	>4/4	<=2/8	>64/4
Klebsiella pneumoniae	<=0.125	<=0.5	<=2				<=1	32	<=2/2	<=1	<=0.25		1	<=0.25		<=0.125			<=1			>8			<=4	<=1		<=1/19		<=0.5				<=4	<=0.25/4	<=0.5/4	<=2/8	<=4/4
Staphylococcus aureus	<=0.5			0.5	<=0.25	<=0.5		<=16		<=1		<=0.5		<=0.5	1		<=256	<=0.25	<=1	<=0.25	0.125		<=0.25	<=0.125			4	<=0.5/9.5	<=0.5		<=0.25	<=0.5	<=0.5						<=0.5
Staphylococcus aureus	<=0.5			0.5	<=0.25	<=0.5		<=16		<=1		<=0.5		<=0.5	1		<=256	<=0.25	<=1	<=0.25	>0.25		<=0.25	<=0.125			4	<=0.5/9.5	<=0.5		<=0.25	<=0.5	<=0.5						1
Staphylococcus aureus	>4			0.5	>4	<=0.5		<=16		<=1		<=0.5		>4	1		<=256	>2	<=1	>2	>0.25		>2	<=0.125			8	4/76	<=0.5		<=0.25	<=0.5	<=0.5						1
Staphylococcus aureus	<=0.5			0.5	<=0.25	<=0.5		<=16		<=1		<=0.5		<=0.5	1		<=256	<=0.25	<=1	0.5	>0.25		<=0.25	<=0.125			4	<=0.5/9.5	<=0.5		<=0.25	<=0.5	<=0.5						1
Staphylococcus aureus
Staphylococcus capitis	<=0.5			1	0.5	<=0.5		>64		<=1				<=0.5	1			<=0.25	<=1	<=0.25			<=0.25	<=0.125			4	<=0.5/9.5	1		<=0.25	<=0.5	<=0.5						1
Staphylococcus hominis	<=0.5			<=0.25	<=0.25	<=0.5		64		>4				<=0.5	1			<=0.25	4	<=0.25			<=0.25	<=0.125			2	<=0.5/9.5	<=0.5		<=0.25	<=0.5	<=0.5						<=0.5
